# Supplementary material for: Selected Psychosocial Factors, Nutritional Behavior, and the Analysis of Concentrations of Selected Vitamins in Patients with Cardiovascular Diseases
Source: Nutrients. 2024 Jun 14;16(12):1866. doi: 10.3390/nu16121866 (PMC11206887; doi:10.3390/nu16121866)
Supplement: Supplementary file 1 [file nutrients-16-01866-s001.zip]

Archive with 1 entries (1 files):
- nutrients-3046360-supplementary.pdf
